# Supplementary material for: Detection of Mycoplasma agalactiae in Ticks (Rhipicephalus bursa) Collected by Sheep and Goats in Sicily (South-Italy), Endemic Area for Contagious Agalactia
Source: Microorganisms. 2021 Nov 8;9(11):2312. doi: 10.3390/microorganisms9112312 (PMC8625260; doi:10.3390/microorganisms9112312)
Supplement: Supplementary file 1 [file microorganisms-09-02312-s001.zip]

Archive with 1 entries (1 files):
- microorganisms-1446924-supplementary.pdf
